# Supplementary material for: High Substitution Synthesis of Carboxymethyl Chitosan for Properties Improvement of Carboxymethyl Chitosan Films Depending on Particle Sizes
Source: Molecules. 2021 Oct 3;26(19):6013. doi: 10.3390/molecules26196013 (PMC8512063; doi:10.3390/molecules26196013)
Supplement: Supplementary file 1 [file molecules-26-06013-s001.zip]

Archive with 1 entries (1 files):
- molecules-1315315-supplementary.pdf
